# Supplementary material for: Early Defense Mechanisms of Brassica oleracea in Response to Attack by Xanthomonas campestris pv. campestris
Source: Plants (Basel). 2021 Dec 9;10(12):2705. doi: 10.3390/plants10122705 (PMC8706934; doi:10.3390/plants10122705)
Supplement: Supplementary file 1 [file plants-10-02705-s001.zip]

Archive with 11 entries (9 files):
- Figures/
- Figures/Figure 1.tif
- Figures/figure 2 revised.tif
- Figures/figure 3 revised.tif
- Figures/figure 4 revised.tif
- Figures/Figure 5.tif
- Figures/Supplementary Figure_1.tif
- Figures/Supplementary Figure_2.tif
- plants-1473582-supplementary/
- plants-1473582-supplementary/Supplementary Figure S1.pdf
- plants-1473582-supplementary/Supplementary Figure S2.pdf
